# Supplementary material for: Exploring Neurobehaviour in Zebrafish Embryos as a Screening Model for Addictiveness of Substances
Source: Toxics. 2021 Oct 7;9(10):250. doi: 10.3390/toxics9100250 (PMC8539716; doi:10.3390/toxics9100250)
Supplement: Supplementary file 1 [file toxics-09-00250-s001.zip]

Archive with 1 entries (1 files):
- toxics-1388270-supplementary.pdf
